# Supplementary material for: Radiofrequency Combined with Intratumoral Immunotherapy: Preclinical Results and Safety in Metastatic Colorectal Carcinoma
Source: Pharmaceutics. 2024 Feb 23;16(3):315. doi: 10.3390/pharmaceutics16030315 (PMC10974839; doi:10.3390/pharmaceutics16030315)
Supplement: Supplementary file 1 [file pharmaceutics-16-00315-s001.zip]

Archive with 1 entries (1 files):
- pharmaceutics-2853818-supplementary.pdf
